# Supplementary material for: Tegumentary Leishmaniasis in Northeastern Italy from 2017 to 2020: A Neglected Public Health Issue
Source: Int J Environ Res Public Health. 2022 Nov 30;19(23):16047. doi: 10.3390/ijerph192316047 (PMC9740434; doi:10.3390/ijerph192316047)
Supplement: Supplementary file 1 [file ijerph-19-16047-s001.zip]

Archive with 1 entries (1 files):
- ijerph-2034864-supplementary.pdf
